# Supplementary material for: A missense mutation in Muc2 promotes gut microbiome and metabolome-dependent colitis-associated tumorigenesis
Source: J Clin Invest. 2025 Nov 6;136(1):e196712. doi: 10.1172/JCI196712 (PMC12721895; doi:10.1172/JCI196712)
Supplement: Supporting data values [file jci-136-196712-s271.xlsx]

## Sheet: Fig.1 B
CONV Winnie 4 wks	SPF Winnie 4 wks	CONV Winnie 8 wks	SPF Winnie 8 wks	CONV Winnie 12 wks	SPF Winnie 12 wks	CONV Winnie 16 wks	SPF Winnie 16 wks	SPF Winnie 20 wks	SPF Winnie 20 wks
9.95	12.18	14.71	16.5	18.54	19.1	19.96	19.4	23.64	18.56
6.36	11.82	14.68	16.7	18.3	17.1	20.08	18.3	20.53	17.5
8.19	11.97	14.92	14.5	19.67	16.8	20.49	14.2	26.55	13.36
11.82	10.58	17.21	14.8	18.89	14.9	20.58	16.7	19.94	17.04
11.55	11.11	17.73	16.8	19.61	15.3	20.76	17.3	18.61	16.43
14.09	11.94	14.99	15.3	17.94	16.1	21.15	17.6	27.25	20.36
11.33	13.68	18.09	14.8	18.53	15.3	21.31	15.6	23.3	16.3
6.8	13.01	13.37	15.9	19.23	16.2	21.48	17.5	27.42	18.03
7.62	10.96	16.93	22.9	18.73	26.6	21.71	27.6	22.08	16.03
9.44	12.57	16.04	21.8	28.52	23.8	21.99	21.4	20.59	23.25
8.64	15.53	18.1	20.5	22.15	21.9	22.25	19.6	22.51	18.02
11.71	14.88	21.21	15.3	21.94	16.4	23.19	16.9	19.68	12.9

## Sheet: Fig.1 C
CONV Winnie	SPF Winnie
23.64	18.56
20.53	17.5
26.55	13.36
19.94	17.04
18.61	16.43
27.25	20.36
23.3	16.3
27.42	18.03
22.08	16.03
20.59	23.25
22.51	18.02
19.68	12.9

## Sheet: Fig.1 D
CONV Winnie	SPF Winnie
7.1	6.95
4.89	7.03
4.77	10.48
7.25	7.98
6.4	7.85
5.57	6.93
5.81	9.95
7.54	8.26
8.33	8.92
8.88	6.8
9.08	9.05
4.12	14.57

## Sheet: Fig.1 E
CONV Winnie 4 wks	SPF Winnie 4 wks	CONV Winnie 8 wks	SPF Winnie 8 wks	CONV Winnie 12 wks	SPF Winnie 12 wks	CONV Winnie 16 wks	SPF Winnie 16wks	CONV Winnie 20 wks	SPF Winnie 20 wks
0	3	0	3	0	2	2	10	3	10
0	0	0	2	1	6	1	6	1	11
0	0	0	4	1	8	1	8	1	10
0	1	0	2	1	8	2	10	2	10
0	0	0	3	2	9	2	6	2	12
0	2.5	0	2	0	7	3	8	1	10
0	1.5	0	5.5	0	4	1	6	2	10
0	3.5	0	3.5	0	6	2	6	5	12
0	0	0	4	0	10	2	8	4	12
0	1	0	0	1	10	1	10	5	12
0	5.5	0	0	1	8	3	12	2	13
0	4.5	0	3	0	6	1	10	3	11

## Sheet: Fig.1 F
CONV Winnie 4 wks	SPF Winnie 4 wks	CONV Winnie 8 wks	SPF Winnie 8 wks	CONV Winnie 12 wks	SPF Winnie 12 wks	CONV Winnie 16 wks	SPF Winnie 16 wks	CONV Winnie 20 wks	SPF Winnie 20 wks
0	0.084	0	0.091	0	0.257	0	0.369	0	1.009
0	0.046	0	0.209	0	0.476	0	0.384	0	0.965
0	0	0	0.256	0	0.381	0	0.08	0	0.981
0	0	0	0.166	0	0.189	0	0.409	0	1.673
0	0.036	0	0.052	0	0.089	0	0.521	0	0.782
0	0.029	0	0.199	0	0.295	0	0.219	0	1.105
0	0.116	0	0.114	0	0.195	0	0.376	0	1.199
0	0.01	0	0.404	0	0.408	0	0.2	0	1.265
0	0	0	0.338	0	0	0	0.3	0	1.89
0	0	0	0.278	0	0	0	0.15	0	1.509
0	0	0	0.189	0	0.249	0	0.213	0	0.971
0	0.261	0	0.217	0	0.509	0	0.312	0	1.595

## Sheet: Fig.3 A
CONV Winnie	SPF Winnie
462.759	458.399
460.308	447.128
421.429	464.09
466.684	470.113
441.669	463.782
436.947	452.699
426.331	465.752
436.571	450.789
	474.158
	471.556
	448.15
	447.692

## Sheet: Fig.3 B
CONV Winnie	SPF Winnie
2.61	2.97
3	3.11
3.22	2.98
2.74	3.24
2.81	3.21
2.98	3.1
3.1	3.28
2.97	3.01
	3.03
	3.14
	3.06
	3.08

## Sheet: Fig.3 C
Genus	SPF 1	SPF 2	SPF 3	SPF 4	SPF 5	SPF 6	SPF 7	SPF 8	SPF 9	SPF 10	SPF 11	SPF 12	CONV 1	CONV 2	CONV 3	CONV 4	CONV 5	CONV 6	CONV 7	CONV 8
28-4	0	0.00672631	0	0	0	0	0	0	0	0	0	0	0	0	0.00535236	0	0	0.0103245	0	0
A2	0.13942	0	0.014581	0	0	0.00664353	0	0	0.0158572	0	0.0234884	0	0.0276212	0.00163343	0.0874219	0	0	0	0.0141088	0.127446
Acetanaerobacterium	0.00492069	0	0	0	0	0	0	0.00667167	0	0	0.00503322	0	0	0	0	0	0.0136189	0	0	0
Acetatifactor	0.0672495	0.0353131	0.0243017	0.0495802	0	0.137853	0.0161434	0.0533734	0.0285429	0.00637786	0	0.0386275	0	0.00980056	0	0	0.23833	0.0292528	0	0.167057
Aestuariispira	0	0	0	0	0.00972715	0.00166088	0	0	0.0095143	0	0.00503322	0	0	0	0	0	0.00340472	0	0	0
Akkermansia	5.08472	5.51221	5.29292	3.72011	3.35587	0.543108	3.81306	6.00951	9.48417	3.38026	0.150997	4.28094	13.3898	7.17238	5.7752	3.81672	5.35052	4.83877	6.34369	1.71363
Alistipes	1.79605	3.28076	2.76068	2.23271	1.70874	2.88163	2.21487	2.04653	3.58848	3.12356	2.82364	3.56381	1.5874	2.3505	1.96789	1.88017	4.27633	3.45356	4.14447	1.55518
Alloprevotella	2.36849	4.29643	3.15274	3.86725	3.39153	7.9988	3.35943	4.14311	0.339343	6.09564	6.92907	5.73703	2.65813	0	3.46476	5.03794	0	6.3341	2.89055	2.4628
Anaerofustis	0.0393656	0.0100895	0.00810058	0.00959616	0.00972715	0.0182697	0.0322867	0.0166792	0.0095143	0.0159446	0.0637541	0.00671783	0	0.0277682	0.014273	0.00644444	0.0085118	0.013766	0.0246905	0.0206669
Anaeroplasma	0.897207	1.51678	0.664247	0.484606	0.0210755	0.00664353	1.3851	1.08581	0	0.0143502	0.00167774	0.00839729	0.739272	0.0898385	0.0481713	0.00805555	0.00340472	1.58998	0	0.00688895
Anaerosporobacter	0.505191	0.808838	0.443912	1.66653	0.852747	0.586291	0.852369	0.276874	0.634286	0.835499	0.0251661	0.948894	0	0	0	0	0.0459637	0	0.0123452	0.0912786
Anaerostipes	0	0	0	0	0	0	0	0	0	0	0	0	0	0	1.25424	0.0418889	0.292806	0	0	0.420226
Anaerotruncus	0.205029	0.516244	0.0243017	0.271891	0.131317	0.383664	0.0920171	0.223501	0.0428143	0.0733453	0.045299	0.265354	0	0.0424691	0.0767172	0	0.0204283	0.0292528	0.0811259	0.110223
Anaerovorax	0.0196828	0.0269052	0	0	0	0	0.00968601	0.00333584	0	0	0	0.0117562	0	0	0.0160571	0	0.00680944	0	0	0.00172224
Angelakisella	0	0	0	0	0.00162119	0	0	0	0.0206143	0.0111612	0	0.0419865	0.014623	0	0.157003	0	0.042559	0	0.123452	0
ASF356	0	0	0	0	0.225346	0	0.0113003	0	0	0.159446	0	0.00671783	0.0893626	0	0.190901	0.119222	0.00510708	0.00860378	0.12698	0.222169
Atopobacter	0.00984139	0.0100895	0.00486035	0.0159936	0	0.00332176	0	0.0100075	0	0	0	0	0.212845	0.022868	0.00356824	0.0692777	0.0306425	0.00172076	0.0811259	0.0602783
Bacteroides	12.3116	9.32602	7.84784	10.986	15.2635	8.61167	12.1947	9.94579	11.7565	11.528	8.91215	10.2262	11.1151	7.85025	5.76985	8.64361	5.80164	17.476	9.44058	5.31483
Bifidobacterium	0	0.00840788	0.0388828	0.495802	0.543099	0.13121	0.166277	0.0100075	0.0967287	0.0924789	0	0.058781	0	9.45917	0.508475	1.55633	0.197474	0	0.162252	0
Bilophila	0.35265	0.203471	0.121509	0.316673	0.337208	0.194323	0.192106	0.276874	0.191872	0.202497	0.169452	0.151151	0	0	0	0	0.0085118	0	0.00705442	0.0396115
Blautia	0	0	0	0	0	0	0	0	0	0	0	0	0.492307	1.53869	2.16949	2.87905	0.0493684	0.782944	3.26973	0.502893
Butyricicoccus	0.159102	0.496065	0.243017	0.660536	0.31289	0.303941	0.309952	0.245184	0.176014	0.237575	0.122475	0.15619	0.162477	0.0653371	0.0463872	0.0451111	0.120868	0.0326944	0.0458538	0.375448
Butyrivibrio	0	0	0	0	0	0	0	0	0	0	0	0	0	0	0	0	0.439209	0	0	0.0344448
CAG-873	0.0131219	0.0285868	0.00486035	0.0079968	0	0.00830441	0.0129147	0.00333584	0.0111	0.00637786	0.00335548	0.00839729	0.014623	0.00163343	0.0160571	0.00322222	0	0.00516227	0.00705442	0.0172224
Caldicoprobacter	0	0	0	0	0	0	0	0	0	0	0	0	0	0	0.00178412	0.00644444	0	0	0	0
Candidatus_Arthromitus	0.00820116	0.011771	0	0	0.0356662	0.028235	0	0.0266867	0.00634286	0.0127557	0.0083887	0	0	0.011434	0.0178412	0.0676666	0	0.237464	0.232796	0.0947231
Candidatus_Saccharimonas	1.5287	1.57227	0.377487	0.743703	0.398813	1.19916	0.466543	0.758903	1.18453	0.778098	0.961345	0.896831	0.0893626	0.493295	0.24264	0.136944	0.00680944	0.344151	0.707206	0.921397
Candidatus_Soleaferrea	0.104975	0.129481	0.0453632	0.110356	0.102135	0.0797223	0.0758738	0.060045	0.0745286	0.0510228	0.083887	0.0772551	0	0	0	0	0.0136189	0.0120453	0.0529082	0
Candidatus_Stoquefichus	0.0623288	0.37331	0.129609	0.743703	0.80249	0.84871	0.711922	0.0383621	0.153814	0.258303	0.162741	0.162907	2.58664	0.0947387	0.226583	0.00483333	0.107249	0.013766	0	0.0258336
Caproiciproducens	0	0	0	0	0	0	0	0	0	0	0	0	0	0	0	0	0	0	0.0123452	0
Catabacter	0.00656093	0.0100895	0.0178213	0.00959616	0.0162119	0.0382003	0	0.00833959	0.0142714	0.0223225	0.0318771	0.018474	0	0	0	0	0	0	0	0
Christensenellaceae_R-7_group	0.255876	0.198426	0.131229	0.0991603	0.17671	0.141175	0.177577	0.113418	0.239443	0.137124	0.117442	0.183061	0.269713	0.189477	0.335415	0	0.26727	0.425027	0.0317449	0.27728
Clostridium_sensu_stricto_1	2.16347	2.33067	1.44676	1.42503	1.72171	2.04288	2.10186	2.5319	4.4289	0.484717	1.95121	4.41698	0	3.99699	4.96343	1.28728	2.77144	0.0103245	0.513209	0.029278
Clostridium_sensu_stricto_4	0.00164023	0.00168158	0	0	0	0	0	0	0.0111	0	0.0083887	0	0	0.00163343	0	0.00161111	0	0	0	0
Coprobacillus	0	0	0	0	0	0	0	0	0	0	0	0	0	0	0.0392507	0	0	0	0	0
Coprococcus_3	0	0	0	0	0	0.00996529	0	0	0	0	0	0	0	0	0	0	0	0	0	0
Coriobacteriaceae_UCG-002	0	0.258963	0.42771	0.860456	0.273981	0	0.330939	0.0917355	0.378986	0.299759	0.367425	0.322456	0	0	0	0	0	0	0	0
Cuneatibacter	0	0	0	0	0.00162119	0	0.00484301	0	0.00317143	0.00318893	0	0	0	0.00163343	0.0196253	0	0	0	0	0.0155001
Defluviitaleaceae_UCG-011	0	0	0	0	0	0	0	0	0	0	0	0	0	0	0	0	0	0.013766	0	0.036167
Dehalobacterium	0	0	0.00486035	0.00319872	0.00810596	0	0	0	0.00317143	0	0.00503322	0	0	0	0	0	0	0	0	0
Desulfovibrio	0.629849	0.290913	0.106928	0.243103	0.264254	0.224219	0.271208	0.205154	0.206143	0.291787	0.313737	0.183061	0.014623	0.034302	0.538805	0.0161111	0.018726	0	0.0299813	0.351336
DNF00809	0.0147621	0	0	0	0	0.00996529	0	0.0116754	0.00792858	0	0	0.00839729	0.0454937	0.0375688	0	0	0.00510708	0	0	0
Dubosiella	0.191907	1.14347	4.1718	1.93523	3.3737	1.63431	1.68214	1.02577	4.52563	4.73396	5.31172	3.3606	0	0.413257	0.124888	0.169167	0.406864	0	0.0423265	0.222169
Eisenbergiella	0.00820116	0	0.0113408	0.0207917	0.0243179	0.106296	0.024215	0.061713	0.0095143	0.00478339	0.0150997	0.021833	0	0	0	0	0	0	0	0
Enterococcus	0.0114816	0	0	0	0	0	0.135604	0	0	0	0	0	0.0552423	0	0	0	0.0136189	0.0739925	0	0.0155001
Enterorhabdus	0	0	0	0.0207917	0	0	0	0	0	0	0	0	0	0.00816713	0	0	0	0	0	0.134335
Erysipelatoclostridium	0.9907	0.62891	0.635085	0.77569	2.26967	1.04968	1.66438	1.06914	0.417043	0.900872	0.424468	0.492081	0.0194973	0.646837	0.549509	0.128889	0.148105	0.825963	0.350958	0.0310003
Erysipelotrichaceae_UCG-003	0	0	0	0	0	0	0	0	0	0	0	0	0	0	1.19893	1.30339	0	1.6915	1.85531	1.63785
Erysipelotrichaceae_UCG-004	0	0	0	0	0	0	0	0	0	0	0	0	0	0	0.00713649	0	0	0	0	0
Faecalibaculum	1.97648	3.50104	4.68537	7.55378	6.9922	4.0293	5.71636	2.35176	5.77359	5.9617	7.07838	8.95319	0.1836	1.1238	0.176628	1.24055	0.7218	0	0.114634	0
Faecalitalea	0	0	0	0	0	0	0	0	0	0	0	0	0	0	0.014273	0	0	0	0	0
Family_XIII_AD3011_group	0.0508472	0.03195	0.0291621	0.0431827	0.042151	0.0631135	0.0887884	0.0550413	0.0475715	0.0749398	0.0335548	0.06214	0.0276212	0.00816713	0.00535236	0	0.0391543	0.0309736	0.0317449	0.0155001
Family_XIII_UCG-001	0.0180425	0.0252236	0.0113408	0.0319872	0.0243179	0.0199306	0.0258294	0.0166792	0.0333	0.00797232	0.0100664	0.021833	0.0064991	0.0179677	0.0285459	0	0.0153212	0.0499019	0.0370357	0.0981675
Flavonifractor	0.00984139	0.00504473	0.0113408	0	0	0.00664353	0	0.0733884	0	0	0	0	0	0	0.0124888	0	0	0	0	0.00344448
Fournierella	0	0	0	0	0	0	0	0	0	0	0	0	0	0.011434	0	0	0	0	0	0
GCA-900066225	0.00656093	0.00672631	0	0	0.0226967	0.0232523	0.0581161	0.0133433	0.0158572	0.0271059	0.00335548	0.00671783	0.014623	0.00490028	0.00713649	0	0.0102142	0	0.00705442	0.0120557
GCA-900066575	0.0885725	0.055492	0.28514	0.159936	0.0907868	0.378681	0.17112	0.131765	0.185529	0.275842	0.0956312	0.34261	0.157603	0.0212345	0.0410348	0	0.0544755	0.184121	0.0282177	0.0172224
GCA-900066755	0	0	0	0	0	0	0	0	0	0	0	0	0.00487432	0	0	0	0	0	0	0
Gordonibacter	0	0	0	0	0	0.0348785	0	0	0	0	0	0	0	0	0	0	0	0.0120453	0.0105816	0.0120557
Harryflintia	0.00656093	0.0218605	0.00486035	0.0639744	0.0470146	0.0232523	0.0774881	0.0166792	0.0126857	0.0143502	0	0.00503838	0	0.0147008	0.0107047	0	0.00170236	0.0154868	0.00352721	0.0465004
Helicobacter	0	0	0	0	0	0	0	0	0	0	0	0	3.13419	1.80984	2.84746	1.16	2.41224	1.03589	2.7283	5.86077
hoa5-07d05_gut_group	0	0	0	0	0	0	0	0	0	0	0	0	0.00324955	0	0	0	0	0	0	0.00688895
Holdemania	0	0	0	0	0	0	0	0	0	0	0	0	0	0	0	0	0.0204283	0	0.0458538	0
Hydrogenoanaerobacterium	0	0	0	0	0	0	0.0113003	0	0	0	0	0	0	0	0	0	0	0	0	0
Intestinimonas	0.0787311	0.112666	0.27866	1.0092	0.475009	0.114601	0.32771	0.185139	0.0983144	0.10364	0.203007	0.468569	0.216095	0.179677	0.413916	0.254555	0.226414	0.877585	0.596099	1.41912
Isobaculum	0.00164023	0	0	0	0.00162119	0	0.00161434	0	0	0	0	0	0	0	0	0	0	0	0	0
Lachnoclostridium	1.54346	1.10311	0.56704	1.51939	1.47528	1.21244	1.55945	0.702193	0.727844	0.75737	0.753305	0.794384	1.47692	0.267882	1.13649	0.0821666	0.781383	0.609148	0.694861	1.42257
Lachnospiraceae_FCS020_group	0.291961	0.450663	0.042123	0.564574	0.917595	0.152801	1.21237	0.106747	0.681858	0.269464	1.73478	0.198176	0.0909874	0.793845	0.0677966	0.151444	0.171938	1.18904	3.35085	5.30277
Lachnospiraceae_FE2018_group	0	0	0	0	0	0	0	0	0	0	0	0	0	0	0	0	0	0.00688302	0	0
Lachnospiraceae_NC2004_group	0	0	0	0	0	0	0	0.00667167	0	0	0	0	0	0.0669705	0.00892061	0	0	0	0.00705442	0
Lachnospiraceae_NK4A136_group	12.8857	6.13607	13.11	2.94442	2.1497	8.55686	2.18258	15.6601	1.11952	2.19079	6.7076	7.99086	5.51286	6.15965	15.3684	3.22383	14.3134	4.49461	7.9327	10.8277
Lachnospiraceae_NK4B4_group	0	0	0	0	0	0	0.014529	0	0	0	0	0	0	0	0	0	0	0	0	0
Lachnospiraceae_UCG-001	0.246035	0.0538105	0.0923466	0.214314	0.39395	0.0896876	0.408427	0.113418	0.0237857	0.148285	0.0083887	0.0738962	0.883877	0.416524	3.81088	0.277111	1.10483	1.7655	1.23452	1.5724
Lachnospiraceae_UCG-004	0.00984139	0	0	0	0	0	0	0	0.0190286	0.0271059	0.0419435	0	0	0.0163343	0	0.00644444	0.0357495	0.0206491	0	0.036167
Lachnospiraceae_UCG-006	1.9732	0.776888	0.680448	1.43303	1.41854	2.09437	0.766809	0.803936	1.06877	1.37443	0.984833	0.880036	0.126732	0.194378	0.319358	0.0531666	0.224711	1.14774	0.0370357	0.849063
Lachnospiraceae_UCG-010	0	0.00168158	0.00810058	0.00319872	0.00324238	0	0.00484301	0	0	0.00637786	0	0	0	0	0.0124888	0.00483333	0.00340472	0.0189283	0	0.00688895
Lactobacillus	15.7085	13.8848	10.5016	11.9632	7.82063	8.17652	7.87634	7.19206	5.65149	5.59019	5.25636	3.55373	20.607	5.2286	2.62623	22.1367	11.7565	1.38865	8.29953	11.2962
Lactococcus	0	0	0	0	0	0	0	0	0	0	0	0	0	0	0.014273	0	0	0	0	0
Lactonifactor	0	0.00672631	0.00162012	0	0.0275603	0	0	0	0	0.00956678	0	0	0	0.00326685	0	0.0145	0	0.00172076	0.00352721	0.0103334
Marvinbryantia	0.579002	0.602004	0.447152	0.463814	1.25318	0.215915	2.25038	0.276874	0.229929	0.353971	1.26166	0.191458	0.75552	1.26264	0.378234	0.140167	0.257056	0.2736	0.289231	0.0378892
Melissococcus	0	0	0	0	0	0	0	0	0	0	0	0	0	0	0.00178412	0	0	0.00172076	0	0
Millionella	0	0	0	0	0	0	0	0	0	0	0	0	0	0	0	0	0	0	0.0229269	0
Mobilisporobacter	0.0278839	0	0	0	0	0	0	0	0	0.0111612	0	0	0	0	0	0	0	0	0	0
Mucispirillum	0.603605	0.615457	0.231676	0.911635	0.763582	0.513212	0.582775	0.73722	0.117343	0.497473	0.303671	0.275431	0.050368	0.0245014	0.258698	0.0161111	0.0204283	0	0.169306	0.385781
Muribaculum	0.118097	0.18161	0.178213	0.323071	0.239936	0.551413	0.313181	0.265199	0.271157	0.108424	0.0754983	0.354366	0.695404	0.640303	1.07583	0.654111	0.524327	1.04794	0.287468	0.993731
Odoribacter	0	0.0706262	0.0826259	0.0463814	0.0210755	0.0232523	0.0161434	0.0283546	0.0317143	0.00637786	0.0369103	0.0268713	0.064991	2.03035	0.6405	0.219111	1.01971	0.440513	1.88706	2.09941
Olsenella	0	0	0	0	0	0	0	0	0	0	0	0	0.0178725	0	0.0178412	0	0	0	0	0
Oscillibacter	0.769269	0.600323	0.356425	0.305478	0.841399	0.408577	1.10905	1.66625	0.975215	0.53574	0.650963	0.648271	0.28596	0.135574	0.272971	0.058	0.565183	0.452559	0.181651	0.750896
Oscillospira	0.00164023	0.00336315	0	0	0	0.0116262	0	0.0216829	0.0206143	0.00159446	0	0	0.00974865	0	0	0	0.00340472	0.00172076	0	0.0327225
Oxalobacter	0.0278839	0.0285868	0.027542	0.0239904	0.0372874	0.0365394	0.0161434	0.0300225	0.0364715	0.0143502	0.0218106	0.040307	0	0	0	0	0	0	0	0
Papillibacter	0	0	0	0	0	0	0	0	0	0	0	0	0	0.0424691	0.235504	0	0	0.0361359	0.0440902	0.454671
Parabacteroides	3.68232	4.48813	5.43387	3.16034	4.28967	4.79164	4.69933	4.22984	4.0182	4.04834	5.83518	3.97024	1.17796	1.79677	1.54862	3.40105	1.18314	1.80507	2.86762	1.00062
Parasporobacterium	0	0	0	0	0	0	0	0	0	0	0	0	0	0	0.00178412	0	0	0	0.00705442	0
Parasutterella	0.488789	1.20737	1.99436	2.4982	2.5015	1.30379	1.01219	0.470353	1.22734	1.99308	2.66257	1.45609	1.83275	1.07643	0.911686	1.73517	0.771169	0.975669	1.48143	0.473615
Parvibacter	0	0.00336315	0	0.0159936	0	0	0	0	0	0	0	0	0	0	0.00892061	0	0	0	0	0
Peptococcus	0	0.00840788	0	0.00479808	0.0243179	0.0182697	0	0.00333584	0	0	0.00167774	0.00167946	0	0.00490028	0.00178412	0	0	0.0103245	0.0158725	0.0206669
possible_genus_Sk018	0	0	0	0	0	0	0	0	0	0	0	0	0	0	0.00892061	0	0	0	0	0
Prevotellaceae_Ga6A1_group	0	0	0	0	0	0	0	0	0	0	0	0	0.162477	0.277682	0.108831	0.302889	0.345579	0.13766	0.409157	0.110223
Prevotellaceae_NK3B31_group	9.73313	10.0693	9.37237	6.73491	6.93546	11.289	6.9933	10.3244	11.0968	10.1504	9.63358	9.27901	0.0064991	0	0	0	0	0	0	0
Prevotellaceae_UCG-001	6.96934	7.12316	7.81706	6.61495	7.11379	7.85099	8.87077	9.07514	6.55059	6.61384	8.89034	7.41313	20.0773	18.4136	13.2061	18.5358	22.7197	19.2518	18.6854	24.2525
Pseudoflavonifractor	0.00492069	0	0.00648046	0	0	0	0	0	0.00475715	0	0	0.00335892	0	0	0.00178412	0.00161111	0.00510708	0	0	0.00344448
Pygmaiobacter	0	0	0	0	0	0	0	0	0	0	0	0	0	0	0.0945584	0	0	0	0	0
Rikenella	0	0	0	0	0	0	0	0	0	0	0	0	0.396445	0.633769	0.647636	0.462389	0.488577	0.388891	0.719551	0.881786
Rikenellaceae_RC9_gut_group	0.313284	0.311092	0.315922	0.206317	0.14915	0.450099	0.276051	0.32858	0.261643	0.50704	0.38588	0.476966	2.63213	1.34268	0.567351	0.455944	0.621361	0.779502	3.5519	1.28307
Robinsoniella	0	0	0	0	0	0	0	0	0	0	0	0	0	0	0.0178412	0	0	0	0	0
Rodentibacter	0.0360851	0	0.00972069	0	0	0	0.00807168	0	0	0.0876955	0	0	0	0	0	0	0	0	0	0
Romboutsia	0.0574081	0.0470841	0.103687	0.0319872	0.0162119	0.373698	0.00484301	0.0733884	0	0	0	0.00503838	0	0	0.0570919	2.21528	1.68534	0	1.11284	0
Roseburia	0.0147621	0.0857604	0.0307822	0.079968	0.0453934	0.0365394	0.0645734	0.0934034	0.0269572	0.0143502	0.0100664	0.0235124	0.181975	0.890217	0.0428189	0.583222	0.985666	1.9066	0.296286	1.56035
Rothia	0	0	0	0	0	0	0	0	0	0	0	0	0	0	0	0	0.00510708	0	0	0
Ruminiclostridium	1.07271	0.551557	0.367766	0.42543	0.492842	0.237506	0.493987	0.698857	0.510601	0.444855	0.563721	0.436659	0.0487432	0.209079	0.206958	0.0596111	0.374519	0.0825963	0.149907	0.416781
Ruminiclostridium_1	0.00492069	0.00168158	0.0113408	0.00319872	0	0.0116262	0.0129147	0.00333584	0.00634286	0.0175391	0.00671096	0	0	0	0	0	0	0.00860378	0	0
Ruminiclostridium_5	1.28922	0.780252	0.272179	0.894042	0.267497	0.793901	0.686093	0.413644	0.524872	0.609085	0.379169	0.550862	0.437064	0.218879	0.396075	0.0386666	0.0732015	1.77926	0.211633	0.599339
Ruminiclostridium_6	0.0902127	0.403578	0.401789	2.63095	0.559311	0.601239	2.38276	0.833959	2.32149	4.01964	0.567076	1.17898	0.840008	0.011434	0.449599	0.206222	0	0.488695	0.890621	0.029278
Ruminiclostridium_9	1.56478	1.87159	1.42246	1.39784	1.42989	1.69078	1.51425	1.01409	1.73953	1.62157	1.6358	1.61396	0.841633	1.90621	2.96878	0.296444	1.91175	4.38449	0.991147	1.45012
Ruminococcaceae_NK4A214_group	0.296882	1.07957	0.212235	1.41703	1.32938	1.27224	1.75801	1.36102	1.63329	1.44458	2.04349	1.22097	0.0324955	0.00653371	1.32917	0.029	0.0119165	0.0447396	0.104053	0.0878341
Ruminococcaceae_UCG-003	0.0492069	0	0	0	0.0178331	0	0.014529	0.0700525	0.0174429	0.0127557	0.0369103	0.0117562	0	0.0212345	0.110616	0.0306111	0.212795	0.289087	0	0.111945
Ruminococcaceae_UCG-004	0	0	0	0	0.00486358	0	0	0	0	0	0.00335548	0	0	0.00980056	0	0	0.00170236	0	0	0.00344448
Ruminococcaceae_UCG-005	0.00656093	0.0184973	0.0113408	0.0079968	0.0632265	0.0348785	0	0.00667167	0.00158572	0	0.0117442	0.00671783	0.0568671	0.0588034	0.153434	0.0241667	0.0697967	0.0946416	0.148143	0.0981675
Ruminococcaceae_UCG-008	0	0	0	0.0127949	0	0	0	0	0	0	0	0	0	0	1.0669	0	0	0	0	0
Ruminococcaceae_UCG-009	0.0246035	0.0302684	0.0324023	0.039984	0.0940291	0.0249132	0.0419727	0.0416979	0.0206143	0.0175391	0.038588	0.018474	0.0974865	0.022868	0.0463872	0.0257778	0.0493684	0.151427	0.139325	0.194613
Ruminococcaceae_UCG-010	0.0606886	0.129481	0.111788	0.0751699	0.126453	0.250793	0.0904028	0.133433	0.118929	0.0972623	0.295282	0.196497	0.0601167	0.143742	0.0660125	0.0241667	0.0885227	0.127336	0.19576	0.363392
Ruminococcaceae_UCG-013	0.0459265	0.0369947	0.0761454	0.0543782	0.0486358	0.0448438	0.00807168	0.0100075	0.0253715	0.0717509	0.00503322	0.021833	0.68728	0.704007	0.247993	0.153055	0.616254	0.898235	0.379175	0.0533894
Ruminococcaceae_UCG-014	3.73809	8.10184	8.75672	8.39184	6.58042	9.59159	5.88587	6.7167	11.4949	9.8506	9.15878	9.97095	0.685655	8.47422	5.45941	5.1475	7.67253	7.89139	5.27495	1.47079
Ruminococcus_1	2.25204	1.0493	1.7238	1.85846	5.26077	2.97298	3.73396	2.28838	1.58254	3.06615	3.02496	1.21593	1.68327	1.2022	6.58519	0.720166	2.814	2.85818	1.5361	4.31421
Ruminococcus_2	0	0	0	0	0	0	0	0	0	0	0	0	0	1.1679	1.13292	0.547777	0	1.83605	1.01055	0.440893
Streptococcus	0	0.00336315	0.00162012	0	0	0.00332176	0.00484301	0.0216829	0	0.00637786	0	0	0.0243716	0.00980056	0	0.0241667	0.0340472	0.216815	0.0440902	0
Tritrichomonas	0	0	0	0	0	0	0	0	0	0	0	0	0	0	0.0981267	0.00805555	0	0	0.0705442	0.111945
Turicibacter	1.20393	1.25109	1.6833	1.84566	1.78655	0.360411	4.18274	0.93737	1.57144	3.1092	0.439568	0.261996	0	6.23152	2.33541	7.8155	1.91175	0.0912001	0.899439	0
Tyzzerella	0.0229632	0.0252236	0.0388828	0.236705	0.166983	0.028235	0.14529	0.0300225	0.0285429	0.0574007	0.0553654	0.120921	0.0812387	0.0441025	0.0392507	0.0209444	0.0544755	0.0860378	0.0317449	0.0327225
Tyzzerella_3	0	0	0	0	0	0	0	0	0	0	0	0	0	0	0.410348	0.0145	0.0732015	0.00688302	0.0511446	0
UBA1819	0.00164023	0	0.00648046	0.00159936	0.00324238	0	0.014529	0.00500375	0	0.00956678	0.0100664	0	0.0389946	0.00490028	0.0160571	0.00966666	0.0289401	0.0189283	0.0105816	0.0155001
UC5-1-2E3	0	0.0134526	0	0.00479808	0	0	0	0.00166792	0.00475715	0	0	0.00167946	0	0	0	0	0.00170236	0	0	0
Ureaplasma	0	0	0	0	0	0	0	0	0	0	0	0	0.0064991	0.0800379	0.014273	0.1885	0.190664	0.0326944	0.0652534	0.0120557

## Sheet: Fig.3 D
CONV Winnie ( genera %)			SPF Winnie ( genera %)
28.2182	Other		21.2213	Others
2.4106	Turicibacter		2.34502	Clostridium_sensu_stricto_1
2.62359	Helicobacter		2.68711	Alistipes
2.65194	Alistipes		2.77824	Ruminococcus_1
2.71416	Ruminococcus_1		3.06478	Dubosiella
2.85604	Alloprevotella		3.85978	Akkermansia
5.25955	Ruminococcaceae_UCG-014		4.33809	Parabacteroides
6.05008	Akkermansia		4.65125	Alloprevotella
8.47915	Lachnospiraceae_NK4A136_group		5.50027	Lachnospiraceae_NK4A136_group
8.92648	Bacteroides		6.04559	Faecalibaculum
10.4174	Lactobacillus		7.00895	Lactobacillus
19.3928	Prevotellaceae_UCG-001		7.66595	Prevotellaceae_UCG-001
			8.62684	Ruminococcaceae_UCG-014
			9.15965	Prevotellaceae_NK3B31_group
			11.0472	Bacteroides

## Sheet: Fig.3 E
Prevotellaceae UGC-001 CONV Winnie	Prevotellaceae UCG-001 SPF Winnie	Prevotellaceae_NK3B31_group CONV Winnie	Prevotellaceae_NK3B31_group SPF Winnie	Faecalibaculum CONV Winnie	Faecalibaculum SPF Winnie	Dubosiella CONV Winnie	Dubosiella SPF Winnie	Lachnospiraceae UCG-006 CONV Winnie	Lachnospiraceae UCG-006 SPF Winnie	Anaerosporobaceter CONV Winnie	Anaerosporobaceter SPF Winnie
20.0773	6.96934	0.006499	9.73313	0.1836	1.97648	0	0.191907	0.126732	1.9732	0	0.505191
18.4136	7.12316	0	10.0693	1.1238	3.50104	0.413257	1.14347	0.194378	0.776888	0	0.808838
13.2061	7.81706	0	9.37237	0.176628	4.68537	0.124888	4.1718	0.319358	0.680448	0	0.443912
18.5358	6.61495	0	6.73491	1.24056	7.55378	0.169167	1.93523	0.053167	1.43303	0	1.66653
22.7197	7.11379	0	6.93546	0.7218	6.9922	0.406864	3.3737	0.224711	1.41854	0.045964	0.852747
19.2518	7.85099	0	11.289	0	4.0293	0	1.63431	1.14774	2.09437	0	0.586291
18.6854	8.87077	0	6.9933	0.114634	5.71636	0.042327	1.68214	0.037036	0.766809	0.012345	0.852369
24.2525	9.07514	0	10.3244	0	2.35176	0.222169	1.02577	0.849063	0.803936	0.091279	0.276874
	6.55059		11.0968		5.77359		4.52563		1.06877		0.634286
	6.61384		10.1504		5.9617		4.73396		1.37443		0.835499
	8.89034		9.63358		7.07838		5.31172		0.984833		0.025166
	7.41313		9.27901		8.95319		3.3606		0.880036		0.948894

[truncated: 19 more sheets: Fig.3 F, Fig.3 G, Fig.3 H, Fig.4 A, Fig.4 B, Fig.4 E, Fig.5 A, Fig.5 B, Fig.5 D, Fig.5 E, Fig.5 F, Fig.6, Fig.7 C , Fig.7 D, Fig.7 E, Fig.7 G, Fig.7 H, Fig.S1 G NEW RESUBMISSION, Fig.S2]
